# Supplementary material for: Spatial Regulation of Endocytosis and Adhesion Formation Governs Breast Cancer Cell Migration Under Confinement
Source: Bioengineering (Basel). 2025 Oct 23;12(11):1148. doi: 10.3390/bioengineering12111148 (PMC12649363; doi:10.3390/bioengineering12111148)
Supplement: Supplementary file 1 [file bioengineering-12-01148-s001.zip]

Archive with 18 entries (14 files):
- bioengineering-3937977-supplementary/
- bioengineering-3937977-supplementary/Supplemental files/
- bioengineering-3937977-supplementary/Supplemental files/Supplemental figures/
- bioengineering-3937977-supplementary/Supplemental files/Supplemental figures/Fig S1.png
- bioengineering-3937977-supplementary/Supplemental files/Supplemental figures/Fig S2.png
- bioengineering-3937977-supplementary/Supplemental files/Supplemental figures/Fig S3.png
- bioengineering-3937977-supplementary/Supplemental files/Supplemental figures/Fig S4.png
- bioengineering-3937977-supplementary/Supplemental files/Supplemental figures/Fig S5.png
- bioengineering-3937977-supplementary/Supplemental files/Supplemental figures/Fig S6.png
- bioengineering-3937977-supplementary/Supplemental files/Supplemental figures/Fig S7.png
- bioengineering-3937977-supplementary/Supplemental files/Supplemental figures/Supplemental figure captions.pdf
- bioengineering-3937977-supplementary/Supplemental files/Supplemental movies/
- bioengineering-3937977-supplementary/Supplemental files/Supplemental movies/Movie_S1.mp4
- bioengineering-3937977-supplementary/Supplemental files/Supplemental movies/Movie_S2.mp4
- bioengineering-3937977-supplementary/Supplemental files/Supplemental movies/Movie_S3.mp4
- bioengineering-3937977-supplementary/Supplemental files/Supplemental movies/Movie_S4.mp4
- bioengineering-3937977-supplementary/Supplemental files/Supplemental movies/Supplemental movie captions.docx
- bioengineering-3937977-supplementary/Supplemental files/Supplementary methods.pdf
